# Supplementary material for: Abnormal Brain Iron Metabolism in Irp2 Deficient Mice Is Associated with Mild Neurological and Behavioral Impairments
Source: PLoS One. 2014 Jun 4;9(6):e98072. doi: 10.1371/journal.pone.0098072 (PMC4045679; doi:10.1371/journal.pone.0098072)
Supplement: File S1 — DAB-enhanced Perls' iron staining of coronal sections of WT (6B-4) brains. Images (10–66) are from rostral to caudal. High resolution files are available from the corresponding author. (ZIP) [file pone.0098072.s012.zip]

Archive with 57 entries (57 files):
- PerlsIronStain_WT/6B4-10.jpg
- PerlsIronStain_WT/6B4-11.jpg
- PerlsIronStain_WT/6B4-12.jpg
- PerlsIronStain_WT/6B4-13.jpg
- PerlsIronStain_WT/6B4-14.jpg
- PerlsIronStain_WT/6B4-15.jpg
- PerlsIronStain_WT/6B4-16.jpg
- PerlsIronStain_WT/6B4-17.jpg
- PerlsIronStain_WT/6B4-18.jpg
- PerlsIronStain_WT/6B4-19.jpg
- PerlsIronStain_WT/6B4-20.jpg
- PerlsIronStain_WT/6B4-21.jpg
- PerlsIronStain_WT/6B4-22.jpg
- PerlsIronStain_WT/6B4-23.jpg
- PerlsIronStain_WT/6B4-24.jpg
- PerlsIronStain_WT/6B4-25.jpg
- PerlsIronStain_WT/6B4-26.jpg
- PerlsIronStain_WT/6B4-27.jpg
- PerlsIronStain_WT/6B4-28.jpg
- PerlsIronStain_WT/6B4-29.jpg
- PerlsIronStain_WT/6B4-30.jpg
- PerlsIronStain_WT/6B4-31.jpg
- PerlsIronStain_WT/6B4-32.jpg
- PerlsIronStain_WT/6B4-33.jpg
- PerlsIronStain_WT/6B4-34.jpg
- PerlsIronStain_WT/6B4-35.jpg
- PerlsIronStain_WT/6B4-36.jpg
- PerlsIronStain_WT/6B4-37.jpg
- PerlsIronStain_WT/6B4-38.jpg
- PerlsIronStain_WT/6B4-39.jpg
- PerlsIronStain_WT/6B4-40.jpg
- PerlsIronStain_WT/6B4-41.jpg
- PerlsIronStain_WT/6B4-42.jpg
- PerlsIronStain_WT/6B4-43.jpg
- PerlsIronStain_WT/6B4-44.jpg
- PerlsIronStain_WT/6B4-45.jpg
- PerlsIronStain_WT/6B4-46.jpg
- PerlsIronStain_WT/6B4-47.jpg
- PerlsIronStain_WT/6B4-48.jpg
- PerlsIronStain_WT/6B4-49.jpg
- PerlsIronStain_WT/6B4-50.jpg
- PerlsIronStain_WT/6B4-51.jpg
- PerlsIronStain_WT/6B4-52.jpg
- PerlsIronStain_WT/6B4-53.jpg
- PerlsIronStain_WT/6B4-54.jpg
- PerlsIronStain_WT/6B4-55.jpg
- PerlsIronStain_WT/6B4-56.jpg
- PerlsIronStain_WT/6B4-57.jpg
- PerlsIronStain_WT/6B4-58.jpg
- PerlsIronStain_WT/6B4-59.jpg
- PerlsIronStain_WT/6B4-60.jpg
- PerlsIronStain_WT/6B4-61.jpg
- PerlsIronStain_WT/6B4-62.jpg
- PerlsIronStain_WT/6B4-63.jpg
- PerlsIronStain_WT/6B4-64.jpg
- PerlsIronStain_WT/6B4-65.jpg
- PerlsIronStain_WT/6B4-66.jpg
