# Supplementary material for: Abnormal Brain Iron Metabolism in Irp2 Deficient Mice Is Associated with Mild Neurological and Behavioral Impairments
Source: PLoS One. 2014 Jun 4;9(6):e98072. doi: 10.1371/journal.pone.0098072 (PMC4045679; doi:10.1371/journal.pone.0098072)
Supplement: File S2 — DAB-enhanced Perls' iron staining of coronal sections of Irp2−/− (6A-3) brains. Images (10–66) are from rostral to caudal. High resolution files are available from the corresponding author. (ZIP) [file pone.0098072.s013.zip]

Archive with 57 entries (57 files):
- PerlsIronStain_IRP2KO/6A3-10.jpg
- PerlsIronStain_IRP2KO/6A3-11.jpg
- PerlsIronStain_IRP2KO/6A3-12.jpg
- PerlsIronStain_IRP2KO/6A3-13.jpg
- PerlsIronStain_IRP2KO/6A3-14.jpg
- PerlsIronStain_IRP2KO/6A3-15.jpg
- PerlsIronStain_IRP2KO/6A3-16.jpg
- PerlsIronStain_IRP2KO/6A3-17.jpg
- PerlsIronStain_IRP2KO/6A3-18.jpg
- PerlsIronStain_IRP2KO/6A3-19.jpg
- PerlsIronStain_IRP2KO/6A3-20.jpg
- PerlsIronStain_IRP2KO/6A3-21.jpg
- PerlsIronStain_IRP2KO/6A3-22.jpg
- PerlsIronStain_IRP2KO/6A3-23.jpg
- PerlsIronStain_IRP2KO/6A3-24.jpg
- PerlsIronStain_IRP2KO/6A3-25.jpg
- PerlsIronStain_IRP2KO/6A3-26.jpg
- PerlsIronStain_IRP2KO/6A3-27.jpg
- PerlsIronStain_IRP2KO/6A3-28.jpg
- PerlsIronStain_IRP2KO/6A3-29.jpg
- PerlsIronStain_IRP2KO/6A3-30.jpg
- PerlsIronStain_IRP2KO/6A3-31.jpg
- PerlsIronStain_IRP2KO/6A3-32.jpg
- PerlsIronStain_IRP2KO/6A3-33.jpg
- PerlsIronStain_IRP2KO/6A3-34.jpg
- PerlsIronStain_IRP2KO/6A3-35.jpg
- PerlsIronStain_IRP2KO/6A3-36.jpg
- PerlsIronStain_IRP2KO/6A3-37.jpg
- PerlsIronStain_IRP2KO/6A3-38.jpg
- PerlsIronStain_IRP2KO/6A3-39.jpg
- PerlsIronStain_IRP2KO/6A3-40.jpg
- PerlsIronStain_IRP2KO/6A3-41.jpg
- PerlsIronStain_IRP2KO/6A3-42.jpg
- PerlsIronStain_IRP2KO/6A3-43.jpg
- PerlsIronStain_IRP2KO/6A3-44.jpg
- PerlsIronStain_IRP2KO/6A3-45.jpg
- PerlsIronStain_IRP2KO/6A3-46.jpg
- PerlsIronStain_IRP2KO/6A3-47.jpg
- PerlsIronStain_IRP2KO/6A3-48.jpg
- PerlsIronStain_IRP2KO/6A3-49.jpg
- PerlsIronStain_IRP2KO/6A3-50.jpg
- PerlsIronStain_IRP2KO/6A3-51.jpg
- PerlsIronStain_IRP2KO/6A3-52.jpg
- PerlsIronStain_IRP2KO/6A3-53.jpg
- PerlsIronStain_IRP2KO/6A3-54.jpg
- PerlsIronStain_IRP2KO/6A3-55.jpg
- PerlsIronStain_IRP2KO/6A3-56.jpg
- PerlsIronStain_IRP2KO/6A3-57.jpg
- PerlsIronStain_IRP2KO/6A3-58.jpg
- PerlsIronStain_IRP2KO/6A3-59.jpg
- PerlsIronStain_IRP2KO/6A3-60.jpg
- PerlsIronStain_IRP2KO/6A3-61.jpg
- PerlsIronStain_IRP2KO/6A3-62.jpg
- PerlsIronStain_IRP2KO/6A3-63.jpg
- PerlsIronStain_IRP2KO/6A3-64.jpg
- PerlsIronStain_IRP2KO/6A3-65.jpg
- PerlsIronStain_IRP2KO/6A3-66.jpg
